# Supplementary material for: MSF Enhances Human Antimicrobial Peptide β-Defensin (HBD2 and HBD3) Expression and Attenuates Inflammation via the NF-κB and p38 Signaling Pathways
Source: Molecules. 2023 Mar 18;28(6):2744. doi: 10.3390/molecules28062744 (PMC10058637; doi:10.3390/molecules28062744)
Supplement: Supplementary file 1 [file molecules-28-02744-s001.zip]

Archive with 1 entries (1 files):
- molecules-2217482-supplementary.pdf
